# Supplementary material for: Cinnamyl-Modified Polyglycidol/Poly(ε-Caprolactone) Block Copolymer Nanocarriers for Enhanced Encapsulation and Prolonged Release of Cannabidiol
Source: Pharmaceutics. 2023 Aug 13;15(8):2128. doi: 10.3390/pharmaceutics15082128 (PMC10459144; doi:10.3390/pharmaceutics15082128)
Supplement: Supplementary file 1 [file pharmaceutics-15-02128-s001.zip]

Archive with 1 entries (1 files):
- pharmaceutics-2527219-supplementary.pdf
